# Supplementary material for: CIRP contributes to multiple organ damage in acute pancreatitis by increasing endothelial permeability
Source: Commun Biol. 2025 Mar 10;8:403. doi: 10.1038/s42003-025-07772-y (PMC11894170; doi:10.1038/s42003-025-07772-y)
Supplement: Supplementary file 3 — Supplementary Data1 [file 42003_2025_7772_MOESM3_ESM.xlsx]

## Sheet: Sheet1
Figure1B:CIRP/β-Actin	SHAM						L-ARG-AP
Pancreas	0.244604	0.294118	0.285714	0.326241	0.316901	0.26	0.95	1.03704	0.881944	0.866667	0.854015	0.928571
Intestine	0.341317	0.320513	0.326389	0.295181	0.402685	0.341935	0.959184	0.900621	0.95679	1.04575	0.96732	0.95092
Lung	0.355556	0.364964	0.35625	0.378049	0.363057	0.26506	1.12593	0.948905	0.90566	0.844311	0.901235	0.760479
Liver	0.309942	0.307692	0.4125	0.357616	0.389937	0.29878	0.753086	0.880795	0.833333	0.826347	0.838926	0.849398
Figure2B：pancreas injury score					Figure2C：pancreas % of Necrosis area
WT-Sham	KO-Sham	WT-AP	KO-AP		WT-Sham	KO-Sham	WT-AP	KO-AP
1	0	5	1		0	0	35	13
0	1	4	3		0	0	29	10
0	0	4	3		0	0	36	8
0	0	3	2		0	0	31	5
1	1	4	2		0	0	37	11
0	0	5	2		0	0	40	7
Figure2E：RIP3/ACTIN	WT-Sham						KO-Sham						WT-AP						KO-AP
Pancreas	0.1	0.090323	0.1	0.088757	0.0625	0.059211	0.085366	0.095541	0.116883	0.121019	0.084967	0.050314	0.887574	0.987654	0.967742	0.89759	0.954839	0.810127	0.518293	0.614907	0.509202	0.584906	0.537415	0.445946
Figure2G：Mean density(%Area)
	WT-sham						KO-sham						WT-AP						KO-AP
MPO	1.56	1.88	1.32	1.55	1.67	2.22	2.22	1.22	1.12	3.21	2.41	1.88	28.15	28.21	24.32	26.35	29.34	32.14	8.23	5.13	7.23	6.11	7.26	8.31
F4/80	1.15	1.62	1.31	1.23	1.72	2.42	2.11	1.13	1.16	2.34	1.32	2.15	27.42	31.21	30.23	28.12	33	27.34	6.12	8.44	6.37	8.11	7.43	8.39
Ly6G	2.32	1.65	1.82	2.32	2.14	2.31	1.45	1.23	1.12	2.11	1.67	1.21	33.31	32.15	28.22	29.34	29	28.31	7.22	8.42	9.38	6.43	6.38	7.17
Figure2I：Evans Blue in Pancreas(µg/g)					Figure2J：Pancreas Wet/Dry Ratio					Figure2L：TUNEL positive cells(counts/HP)
WT-Sham	KO-Sham	WT-AP	KO-AP		WT-Sham	KO-Sham	WT-AP	KO-AP		WT-Sham	KO-Sham	WT-AP	KO-AP
12.18	12.98	56.4	29.1		3.46981	3.43997	4.94819	4.20875		3	3	32	9
11.15	11.76	57.7	28.6		3.88954	3.72301	4.80968	4.12711		3	2	27	6
12.11	12.27	61.2	25.3		3.61141	3.6036	4.8685	3.99202		2	1	33	5
13.69	12.81	58.5	21.5		3.43407	3.67782	4.83793	3.7679		1	3	28	8
14.06	14.3	57.3	27.8		3.50263	3.49895	5.5371	3.88651		3	3	32	7
12.37	11.4	59.1	20.3		3.5791	3.52734	5.4407	4.01445		3	3	30	7
Figure3B：Pathological score					Figure3C： % of Necrosis area
WT-Sham	KO-Sham	WT-AP	KO-AP		WT-Sham	KO-Sham	WT-AP	KO-AP
0	0	4	2		0	0	18	10
0	0	4	2		0	0	16	11
0	0	3	1		0	0	23	8
0	0	3	2		0	0	17	9
0	1	3	3		0	0	21	12
1	0	4	2		0	0	19	10
Figure3E：RIP3/ACTIN	WT-Sham						KO-Sham						WT-AP						KO-AP
Intestine	0.248366	0.173611	0.12	0.135135	0.1	0.087838	0.230263	0.29932	0.167742	0.248322	0.115646	0.097222	0.863946	0.916129	0.876623	0.847682	0.867133	0.835616	0.733333	0.730263	0.655629	0.620915	0.578947	0.526316
Figure3G：Mean density(%Area)
	WT-sham						KO-sham						WT-AP						KO-AP
MPO	0.45	0.66	0.73	1.42	2.51	0.92	0.23	2.81	2.99	0.77	3.42	0.29	19.11	20.34	16.44	17.31	15.44	20.15	4.12	2.25	5.31	4.41	4.21	5.22
F4/80	0.85	0.51	2.17	0.76	0.48	1.69	2.95	2.69	2.96	2.13	1.39	1.71	21.03	20.14	20.38	20.04	16.37	17.33	6.11	3.49	2.16	1.33	1.23	4.35
Ly6G	0.25	2.97	2.59	1.35	1.56	0.25	0.41	2.43	2.79	1.67	2.86	2.41	18.25	20.35	16.45	15.11	20.18	21.17	3.47	4.21	3.19	5.22	2.41	6.25
Figure3I：Evans Blue in intestine(µg/g)					Figure3J：intestine Wet/Dry Ratio					Figure3L：TUNEL positive cells(counts/HP)
WT-Sham	KO-Sham	WT-AP	KO-AP		WT-Sham	KO-Sham	WT-AP	KO-AP		WT-Sham	KO-Sham	WT-AP	KO-AP
9.21	10.3	34.59	19.2		3.56506	3.46981	5.475	4.21763		1	1	19.9885	8
10.2	10.9	32.6	16.2		3.7679	3.68732	4.76	3.90778		2.37289	3.15779	22	8
9.6	9.4	33.5	15.6		3.88802	3.80518	4.57278	4.01929		2.34637	1	25	5.38894
9.8	8.5	29.7	17.5		3.8956	3.80084	5.5371	3.885		1	2	18.9528	5.84311
11.5	9.6	35.2	18.1		3.62582	3.85654	5.14139	4.28449		2	3.3036	26	5.72017
10.3	9.1	32.9	16.9		3.69413	3.81825	4.90437	4.09333		2.70707	1	24	6.22862
Figure4B：Pathological score					Figure4C： % of Necrosis area
WT-Sham	KO-Sham	WT-AP	KO-AP		WT-Sham	KO-Sham	WT-AP	KO-AP
0	0	6	5		0	0	33	16
0	0	8	4		0	0	35	13
1	0	7	4		0	0	29	18
1	1	6	3		0	0	34	19
0	1	7	4		0	0	38	17
1	0	6	4		0	0	31	17
Figure4E：RIP3/ACTIN	WT-Sham						KO-Sham						WT-AP						KO-AP
Lung	0.16129	0.133333	0.14375	0.126667	0.068027	0.070513	0.125828	0.098684	0.112583	0.154839	0.046053	0.060811	0.95	0.945578	0.969325	0.928571	0.846667	0.889655	0.37594	0.471429	0.509677	0.56051	0.548387	0.536424
Figure4G：Mean density(%Area)
	WT-sham						KO-sham						WT-AP						KO-AP
MPO	4.14	3.81	3.52	3.8	2.59	4.41	3.43	3.34	4.16	2.45	3.6	3.61	24.81	23.18	23.23	24.69	23.95	24.04	11.23	11.55	9.73	10.65	11.3	11.35
F4/80	4.36	4.27	2.76	3.75	2.98	4.02	3.87	4.47	3.63	2.89	3.11	3.9	23.09	24.49	24.67	23.05	23.75	24.9	11.87	11.3	11.75	9.99	10.98	9.54
Ly6G	4.59	3.38	4.58	4.52	2.6	4.66	2.5	3.24	4.46	3.14	2.79	3.08	22.89	25.53	22.89	23.74	22.85	24.73	10.55	11.16	11.62	10.47	8.91	9.43
Figure4I：Evans Blue in lung(µg/g)					Figure4J：lung Wet/Dry Ratio					Figure4L：TUNEL positive cells(counts/HP)
WT-Sham	KO-Sham	WT-AP	KO-AP		WT-Sham	KO-Sham	WT-AP	KO-AP		WT-Sham	KO-Sham	WT-AP	KO-AP
8.7	10.6	43.5	17.1		4.47628	4.55788	6.50195	5.33333		2	2.82359	21	5
9.7	12.3	47.7	16.2		4.53104	4.79157	5.28821	5.09165		2	2	26	8
10.9	13.5	46.5	11.6		4.67727	4.47227	6.55308	5.67215		1	2.77737	25	8
11.3	9.7	40.2	15.1		4.31965	4.21585	6.03136	4.91642		2.08836	1	24	6
10.6	11.3	45.5	15.8		4.63822	5.29942	6.74309	4.87092		1	2	26	7
10.1	10.2	49.2	14.7		5.03525	4.81232	5.95238	5.73395		2	1	22	5
Figure5B：Pathological score					Figure5C： % of Necrosis area					Figure5D:Serum AST(U/L)					Figure5E:Serum Serum ALT(U/L)
WT-Sham	KO-Sham	WT-AP	KO-AP		WT-Sham	KO-Sham	WT-AP	KO-AP		WT-Sham	KO-Sham	WT-AP	KO-AP		WT-Sham	KO-Sham	WT-AP	KO-AP
0	0	11	8		0	0	25	10		31	47	92	51		20	29	67	45
1	1	12	5		0	0	19	7		48	39	81	54		25	28	71	59
1	1	10	6		0	0	22	9		46	38	87	51		30	19	68	40
0	1	11	6		0	0	21	8		39	44	89	49		22	15	86	48
2	0	10	7		0	0	18	8		40	44	83	60		15	17	77	35
1	0	12	8		0	0	20	9		34	36	84	49		17	25	70	47
Figure5G：RIP3/ACTIN	WT-Sham						KO-Sham						WT-AP						KO-AP
Liver	0.238636	0.209581	0.186441	0.225989	0.198864	0.177515	0.252874	0.266272	0.171598	0.237569	0.188571	0.179191	0.879781	0.934066	0.933333	1.03571	0.895954	0.871345	0.620112	0.613636	0.632184	0.657303	0.666667	0.605882
Figure5I：Mean density(%Area)
	WT-sham						KO-sham						WT-AP						KO-AP
MPO	2.61	2.83	3.09	2.26	1.58	2.68	1.86	3.33	2.33	2.85	3.47	3.33	35.18	34.45	34.45	35.34	32.1	35.51	13.83	14.55	13.53	14.51	12.67	14.19
F4/80	3.45	2.29	2.81	3.06	1.82	3.05	1.86	2.5	2.19	2.63	1.68	1.52	34.85	34.58	34.77	32.53	32.51	31.82	14.15	10.49	10.66	10.48	12.12	14.42
Ly6G	2.99	2.82	1.59	2.24	3.16	1.91	1.57	2.47	2.39	2.3	2.53	1.72	32.79	35.56	35.26	35.61	34.39	32.68	11	10.39	12.45	9.35	14.95	13.13
Figure5K：Evans Blue in LIVER(µg/g)					Figure5L：LIVER Wet/Dry Ratio					Figure5N：TUNEL positive cells(counts/HP)
WT-Sham	KO-Sham	WT-AP	KO-AP		WT-Sham	KO-Sham	WT-AP	KO-AP		WT-Sham	KO-Sham	WT-AP	KO-AP
15.02	14.2	79.5	45.5		2.93427	2.62123	4.47138	3.59066		3	1	42	18
13.2	15.3	82.5	38.3		2.84738	2.82646	4.60531	3.47464		4	2	43	17
15.9	11.7	94.6	41.1		3.25839	2.63366	4.52036	3.20205		2	3	42	16
14.7	14.5	84.8	36.7		2.60349	2.99222	4.15282	3.10752		4.28863	4	41	17
14.5	13.3	93.6	36.5		2.59943	2.71518	4.90677	3.23311		4	2	42	18
13.6	15.8	85.7	45.8		2.50815	2.87109	5.99161	3.33556		3	2	38	20
Figure6B：pancreas injury score				Figure6C：pancreas % of Necrosis area
WT-Sham	Vehicle	C23		WT-Sham	Vehicle	C23
0	4	2		0	35	15
0	4	1		0	41	10
0	4	2		0	33	14
0	5	3		0	36	9
0	3	2		0	37	13
1	4	2		0	32	11
Figure6E：RIP3/ACTIN	WT-Sham						Vehicle						C23
Pancreas	0.152439	0.255639	0.155039	0.147287	0.204545	0.161765	1.25	1.376	1.09489	1.22047	1.25197	1.20741	0.824427	0.725191	0.8	0.79021	0.8125	0.661972
Figure6G：Mean density(%Area)	WT-Sham						Vehicle						C23
MPO	1.38	1.86	1.45	1.24	1.9	1.2	25.11	27.34	33.16	28.44	29.23	30.27	8.02	7.66	8.73	7.57	7.43	7.92
F4/80	1.77	2.12	1.3	1.17	1.68	1.62	29.11	27.18	30.28	31.31	29.42	25.47	7.24	7.4	7.04	7.74	8.83	7.85
Ly6G	1.72	1.8	1.36	1.9	2.01	1.81	31.25	29.2	28.3	29.31	25.42	27.15	8.29	7.41	8.72	7.37	7.56	7.06
Figure6I：Evans Blue in PANCREAS(µg/g)				Figure6I：Pancreas Wet/Dry Ratio				Figure6L：TUNEL positive cells(counts/HP)
WT-Sham	Vehicle	C23		WT-Sham	Vehicle	C23		WT-Sham	Vehicle	C23
11.3	59.6	21.5		3.60197	4.90677	3.73692		1	35	8
12.68	57.3	22.8		3.42791	4.53515	4.01768		2	32	6
12.55	55.8	20.3		3.56252	5.34474	3.9032		1	27	6
12.1	56.6	23.6		3.8956	5.07872	4.26439		2	28	8
11.6	53.8	19.3		3.66838	4.66418	3.90473		1	29	6
13.3	55.3	19.5		3.46861	4.91884	3.82848		2	33	8
Figure7B：INTESTINE Pathological score				Figure7C：INTESTINE % of Necrosis area
WT-Sham	Vehicle	C23		WT-Sham	Vehicle	C23
0	4	2		0	22	8
0	3	2		0	17	8
1	3	2		0	20	9
0	3	1		0	18	11
0	3	2		0	19	13
0	4	1		0	19	10
Figure7E：RIP3/ACTIN	WT-Sham						Vehicle						C23
Intestine	0.318182	0.213115	0.298507	0.328	0.3	0.307087	0.773438	0.870968	0.770992	0.795455	0.860294	0.813953	0.343511	0.47482	0.593496	0.536585	0.427536	0.466165
Figure7G：Mean density(%Area)	WT-Sham						Vehicle						C23
MPO	0.59	1.98	0.19	2.08	3.24	2.48	17	19.53	16.44	16.04	20.25	22.26	2.3	6.8	3.73	2.47	2.51	3.78
F4/80	1.7	2.35	1.7	1.12	0.64	1.09	16.14	19.61	21.49	16.2	16.79	23.55	5.48	6.89	3.67	6.12	4.18	4.62
Ly6G	1.39	1.83	1.78	1	0.86	1.71	17.31	21.45	22.33	19.37	23.95	21.54	5.04	4.98	3.98	2.43	3.49	1.02
Figure7I：Evans Blue in PANCREAS(µg/g)				Figure7J：Pancreas Wet/Dry Ratio				Figure7L：TUNEL positive cells(counts/HP)
WT-Sham	Vehicle	C23		WT-Sham	Vehicle	C23		WT-Sham	Vehicle	C23
11.1	36.1	18.4		3.81362	4.63822	4.27899		1	25	8
9.7	31.5	16.9		4.1434	5.60853	3.86997		3	22	5
10.3	34.6	17.2		3.52734	5.16796	4.03551		2	25	6
10	33.9	18.3		3.91083	4.53927	4.29369		2	19	8
9.5	35.4	16.6		3.57398	4.63177	4.25894		1	20	6
8.8	32.7	17.5		3.51617	4.46828	3.96353		1	19	7
Figure8B：LUNG Pathological score				Figure8C:LUNG % of Necrosis area
WT-Sham	Vehicle	C23		WT-Sham	Vehicle	C23
0	7	4		0	36	15
1	7	4		0	29	17
0	6	2		0	35	13
1	6	3		0	31	14
0	8	4		0	33	16
0	6	2		0	38	13
Figure8E：RIP3/ACTIN	WT-Sham						Vehicle						C23
Lung	0.263158	0.243094	0.252809	0.18617	0.198925	0.223464	0.828877	0.761905	0.733696	0.840909	0.718919	0.78022	0.391061	0.412429	0.475936	0.363158	0.428571	0.473118
Figure8G：Mean density(%Area)	WT-Sham						Vehicle						C23
MPO	4.47	4.98	4.23	4.24	4.67	3.45	24.22	25.32	24.66	23.94	23.8	25.39	11.73	9.74	11.79	11.65	8.79	12.12
F4/80	3.16	3.65	4.22	4.06	2.99	2.95	23.09	24.94	24.54	25.09	25.09	25.34	9.21	11.82	9.75	10.15	9.14	11.28
Ly6G	3.06	4.25	2.81	3.93	4.16	4.18	23.46	23.83	25.31	24.3	22.56	22.77	10.52	10.69	8.96	10.39	10.58	9.94
Figure8I：Evans Blue in LUNG(µg/g)				Figure8J：LUNG Wet/Dry Ratio				Figure8L：TUNEL positive cells(counts/HP)
WT-Sham	Vehicle	C23		WT-Sham	Vehicle	C23		WT-Sham	Vehicle	C23
9.4	47.2	17.4		5.54468	6.59196	5.95593		1	24	4
10.2	43.9	18.9		4.91494	6.43915	5.27983		1	22	7
9.6	44.6	18.8		4.93583	5.86167	4.91884		3	26	6
11.8	45.1	17.3		4.52899	6.17665	5.54017		1	25	5
9.9	45.7	19.2		4.662	5.55247	5.12295		2	22	9
8.7	42.8	16.5		4.62321	6.35728	5.36193		2	21	6
Figure9B：LIVER Pathological score				Figure9C:LIVER % of Necrosis area				Figure9D:Serum AST(U/L)				Figure9E:Serum Serum ALT(U/L)
WT-Sham	Vehicle	C23		WT-Sham	Vehicle	C23		WT-Sham	Vehicle	C23		WT-Sham	Vehicle	C23
0	10	6		0	21	8		38	83	55		18	86	60
1	11	6		0	19	11		30	77	51		22	79	51
1	10	7		0	24	9		40	87	46		29	86	48
0	9	5		0	20	9		35	83	48		20	73	55
0	12	7		0	18	7		31	75	42		24	78	44
2	11	6		0	19	8		36	89	43		20	81	58
Figure9G：RIP3/ACTIN	WT-Sham						Vehicle						C23
Liver	0.148148	0.157143	0.144928	0.161972	0.179856	0.180451	0.90411	0.992481	0.895522	1.04546	0.992308	0.85	0.496296	0.475524	0.463235	0.460993	0.40146	0.446043
Figure9I：Mean density(%Area)	WT-Sham						Vehicle						C23
MPO	1.84	1.61	2.54	3.26	3.19	1.51	35.46	36.14	36.47	33.57	34.73	33.12	11.08	12.95	11.59	10.19	12.8	9.53
F4/80	2.95	2.18	3.14	2.49	2.96	2.1	33.3	34.56	33.27	35.85	32.92	33.26	13.73	14.56	11.86	14.48	14.21	14.39
Ly6G	1.83	2.55	1.97	3.42	1.85	3.28	32.56	35.08	35.75	34.96	33.48	32.64	13.98	12.87	13.68	10.48	10.4	12.86
Figure9K：Evans Blue in LIVER(µg/g)				Figure9L：LIVER Wet/Dry Ratio				Figure9N：TUNEL positive cells(counts/HP)
WT-Sham	Vehicle	C23		WT-Sham	Vehicle	C23		WT-Sham	Vehicle	C23
15.4	85.2	42.1		2.72109	4.83793	3.59583		3	41	19
15.5	77.6	50.5		2.5025	4.4287	3.20821		2	43	17
17.8	86.9	49.7		2.48324	4.65333	3.11915		2	42	19
13.7	80.3	48.6		2.71887	4.72367	3.15756		3	41	20
14.1	82.5	49.3		2.83046	4.91401	3.45185		2	45	18
13.1	81.7	51.1		2.90023	4.37828	3.25203		2	40	16
Supplementary Figure 1A		Supplementary Figure 1B			Supplementary Figure 1C		Supplementary Figure 1D
Control	AP	MAP	MSAP	SAP	AP without organ failure	AP with organ failure	AP without complication	AP with complication
12.9	204.255	49.265	84.9639	204.255	148.8	235.758	166.373	235.758
33.5	149.339	32.2	88	149.339	146.908	204.255	149.339	204.255
35.4	235.758	58.5406	70.7562	235.758	143.7	177.599	148.8	177.599
21.1	84.9639	25.845	59.6	108.291	121.3	169.956	135.271	169.956
25.4	49.265	46.6274	88.4	93.1004	102.807	166.373	132.1	157.388
26	32.2	17.7	89.6757	90.5959	101.967	157.388	112.3	146.908
18.7	88	50.3625	64.2581	166.373	99.2	149.339	108.291	143.7
35	70.7562	30.4	51.1	157.388	98	135.271	102.807	121.3
44.3	108.291	55.4652	29.8	169.956	88.4	132.1	101.967	108.634
13.1	59.6	15.9	83.2098	177.599	88	112.3	93.1004	104.147
22.1	58.5406	36.8672	55.4	121.3	86.2802	108.634	91.163	99.2
26.6	93.1004	44.8	50.2286	146.908	84.9639	108.291	89.6757	93.0793
13.6	88.4	47.6062	55.4	135.271	84.5485	104.147	86.2802	90.5959
21.9	25.845	18.9	32.1	102.807	82.5616	93.1004	84.9639	88.4
21.4	89.6757	39.6	101.967	93.0793	81.9259	93.0793	83.2098	88
29.4	64.2581	37.0672	82.5616	73.7948	79.961	91.163	82.7104	84.5485
8.9	90.5959	22.3	74.3624	108.634	79.5633	90.5959	79.5633	82.5616
53.2	51.1	24.3	68.0865	104.147	75.4	89.6757	77.2	81.9259
16.1	46.6274	12.6	36.7	91.163	73.7948	83.2098	74.3624	79.961
32.9	17.7	24.3551	47.6	82.7104	70.7562	82.7104	73.4406	78.638
35	50.3625	53.2	78.638	132.1	69.4	78.638	70.7562	75.4
28.4	166.373	56.7043	59.3	112.3	68.0865	77.2	68.0865	73.7948
12.8	157.388	35.7654	34.9	98	67.8976	74.3624	67.8976	69.4
32.5	169.956	18.7	32.9	148.8	64.2581	73.4406	60.8548	64.2581
35.9	177.599	29.7303	75.4	86.2802	64.1572	54.1546	58.5406	64.1572
28.9	121.3	23	79.5633	99.2	60.8548		56.7043	59.6
4.2	146.908	45.4	60.8548	143.7	59.6		55.4	59.3
28.2	135.271	10.9	69.4	73.4406	59.3		55.4	55.4652
27.6	29.8	51.9172	81.9259		58.5406		54.1546	53.2
9.4	30.4	25.5076	50.9		56.7043		52.1	50.3625
35	55.4652	11.9	36.6		55.4652		51.9172	49.265
14.9	102.807	31.3295	79.961		55.4		51.1	47.6062
19.1	83.2098	26.0337	67.8976		55.4		50.9	39.9413
12.2	55.4	24.5	48		53.2		50.2286	36.7
36.8	50.2286	46.6135	36.7		52.1		49.0254	36.6
12.8	55.4	84.5485	77.2		51.9172		48	34.9
30.4	93.0793	49.0254			51.1		47.6	32.2
26.7	73.7948	16.8362			50.9		46.6274	31.7
21.1	32.1	25.1353			50.3625		46.6135	31.2
7.1	15.9	21.2			50.2286		45.4	29.8
27	108.634	28.8			49.265		45.0454	25.5076
7.2	104.147	52.1			49.0254		44.8	23
17.9	91.163	36.5			48		44.3	18.7
24.7	82.7104	31.2			47.6062		43.392	98
37.8	101.967	26.7			47.6		39.6
14.6	82.5616	54.1546			46.6274		37.0672
30	74.3624	39.9413			46.6135		36.8672
27.2	68.0865	34.0048			45.4		36.7
22.5	36.7	43.392			45.0454		36.5
1.9	47.6	45.0454			44.8		35.7654
36.5	36.8672	35.1628			44.3		35.1628
31.7	44.8	64.1572			43.392		34.0048
29.7	47.6062	14.3			39.9413		32.9
26.7	18.9	31.7			39.6		32.1
26.2	132.1	44.3			37.0672		31.3295
3.2	112.3				36.8672		30.4
12.2	98				36.7		29.7303
9.7	148.8				36.7		28.8
31.1	86.2802				36.6		26.7
30.5	99.2				36.5		26.0337
16	78.638				35.7654		25.845
14.4	59.3				35.1628		25.1353
24.2	34.9				34.9		24.5
37.3	32.9				34.0048		24.3551
13.2	75.4				32.9		24.3
1.7	39.6				32.2		22.3
28.2	37.0672				32.1		21.2
13.2	22.3				31.7		18.9
12.5	24.3				31.3295		17.7
35.6	12.6				31.2		16.8362
35.3	24.3551				30.4		15.9
6.5	53.2				29.8		14.3
16.8	56.7043				29.7303		12.6
15.3	35.7654				28.8		11.9
21.5	18.7				26.7		10.9
19.6	29.7303				26.0337
37.4	23				25.845
21.2	45.4				25.5076
31.6	10.9				25.1353
12.4	51.9172				24.5
	143.7				24.3551
	73.4406				24.3
	79.5633				23
	60.8548				22.3
	69.4				21.2
	81.9259				18.9
	50.9				18.7
	36.6				17.7
	79.961				16.8362
	67.8976				15.9
	48				14.3
	25.5076				12.6
	11.9				11.9
	31.3295				10.9
	26.0337
	24.5
	46.6135
	84.5485
	49.0254
	16.8362
	25.1353
	21.2
	28.8
	52.1
	36.5
	31.2
	26.7
	36.7
	77.2
	54.1546
	39.9413
	34.0048
	43.392
	45.0454
	35.1628
	64.1572
	14.3
	31.7
	44.3
Supplementary Figure 2. The qPCR results of the knockout efficiency of CIRP KO mice.
Pancreas	4.6	4.2	3.8	5.3	5	4.5	0.6	0.5	0.8	0.9	0.77	0.72
Intestine	4.1	4.3	5.5	4.8	5.3	4.7	0.44	0.33	0.51	0.25	0.44	0.6
Liver	6.5	6.4	6.7	6.1	6.6	7.3	0.5	0.7	0.8	1.2	0.66	0.47
Lung	4.8	5.8	5.2	5.5	6.2	5.1	1.1	1.3	0.7	0.9	1.2	0.88
Supplementary Figure 3A						Supplementary Figure 3B						Supplementary Figure 3C
WT-Sham	KO-sham	WT-AP	KO-AP	WTAP+C23		WT-Sham	KO-sham	WT-AP	KO-AP	WTAP+C23		WT-Sham	KO-sham	WT-AP	KO-AP	WTAP+C23
42	55	284	95	128		11	13	44	22	26		25	27	159	84	90
54	49	303	103	99		18	13	54	20	23		34	31	157	94	86
55	43	327	142	125		9	14	41	27	27		40	31	162	90	86
54	47	291	136	121		15	14	41	24	24		40	33	161	84	85
44	49	244	129	113		9	16	51	23	25		31	36	165	85	88
43	44	249	149	145		18	16	45	29	26		35	40	172	81	77
